# Supplementary material for: State-dependent mortality can enhance behavioral unpredictability
Source: BMC Ecol. 2020 Jun 25;20:34. doi: 10.1186/s12898-020-00303-9 (PMC7315534; doi:10.1186/s12898-020-00303-9)
Supplement: Supplementary file 2 — Additional file 2. R script to produce Figs. 2, 3, 4, 6, and 7. [file 12898_2020_303_MOESM2_ESM.r]

rm(list=ls())
library(plotrix)
### figures 3, 4, 5, 6, 7
### common parameters
  time.step <- 50     # T
state.level <- 51     # y[max] + 1 (i.e., length(0:y[max]))
      max.d <- 0.2    # d[max]
          q <- 0:3    # behavioral unpredictability
		  
### state-dependent mortality (Eq. 3)
d0 <- function(x,a=-0.5,b=max.d/(state.level-1)^2){
      1-(1-exp(a*x))*(1-(b*x^2))
}	 
#curve(d0,xlim=c(0,(state.level-1)),xlab="state level, y",ylab="probability of death")  # fig 3 (left)


# modified binomial distribution (surrogate of behavioral unpredictability)
# mean : E(Y_{t+1}) - y_{t}
# max  : max(Y_{t+1}) - E(Y_{t+1})
# min  : min(Y_{t+1}) - E(Y_{t+1}) 
f.prob <- function(max,mean,min){
  if(mean==max){
    temp <- rep(0,max-min+1)
	temp[max-min+1] <- 1
	return(temp)
  }
  if(mean==min){
    temp <- rep(0,max-min+1)
	temp[1] <- 1
	return(temp)
  }
  dbinom(0:(max-min),size=(max-min),prob=(mean-min)/(max-min))
}

### figure specific parameters
### select parameters 
### if the entire code is excuted, the last plot (figure 7 (bottom)) is selected 

### figure 3
d <- d0(0:(state.level-1))[state.level:1]
mean.u <- 0     # mean for f.prob
max.u  <- 0     # max  for f.prob
min.u  <- 0     # min  for f.prob

### figure 4
d <- rep(0.05,state.level)           #(a)
d <- seq(0,0.1,length=state.level)   #(b)
d <- seq(0.1,0,length=state.level)   #(c)
mean.u <- 0   
max.u  <- 0             
min.u  <- 0            

### figure 5 (top)
d <- d0(0:(state.level-1))[state.level:1]
mean.u <- c(0,0,0,0)   
max.u <- mean.u + q    
min.u <- mean.u - q   

### figure 5 (bottom)
d <- d0(0:(state.level-1))[state.level:1]
mean.u <- -0.1*q            
max.u <- round(mean.u + q)  
min.u <- round(mean.u - q)  

### figure 6 
d <- rep(0,state.level)
mean.u <- c(NA,NA,NA,0)          
max.u <-  c(NA,NA,NA,3)             
min.u <- c(NA,NA,NA,-3)             

### figure 7 (top)
d <- d0(0:(state.level-1))[state.level:1]
mean.u <- c(1,1,1,1)
max.u <- mean.u + q
min.u <- mean.u - q

### figure 7 (bottom)
d <- d0(0:(state.level-1))[state.level:1]
mean.u <- c(-1,-1,-1,-1)
max.u <- mean.u + q
min.u <- mean.u - q


### dynamic state variable programming
behav <- fitness <- matrix(NA,state.level,time.step)
terminal.fitness <- seq(1,0,length=state.level)
fitness <- cbind(fitness,terminal.fitness) 

# numerical error handling
threshold <- 1e-8  # difference within the threshold is considered nonexistent

for(t in time.step:1){
for(i in 1:(state.level)){

         check <- rep(NA,length(max.u))
		 for(k in 1:length(max.u)){
		 if(!is.na(max.u[k])){
		 if(max.u[k]==min.u[k]){
            check[k] <- (1-d[i])*fitness[pmin(state.level,pmax(1,(i-min.u[k]):(i-max.u[k]))),t+1]
		 }
		 if(max.u[k] > min.u[k]){
            pb <- f.prob(max=max.u[k],mean.u[k],min=min.u[k])
            check[k] <- (1-d[i])*sum(pb*fitness[pmin(state.level,pmax(1,(i-min.u[k]):(i-max.u[k]))),t+1])
         }
		 }
		 if(is.na(max.u[k])) check[k] <- -999
		 }

		 max.check <- max(check)
         check0 <- check[abs(check-max(check))<threshold]
         id0    <- c(1:length(max.u))[abs(check-max(check))<threshold]

         behav[i,t] <- id0[1]
         fitness[i,t] <- max.check
}}

par(mai=c(0.9,0.9,0.8,0.1),cex.lab=1,cex.axis=1,mfrow=c(1,2))
cols <- c("tomato","olivedrab","gold") 

# plot expected fitness
matplot(0:(state.level-1),fitness[(state.level):1,],type="l",xlab="state level, y",ylab="expected fitness",lty=1,
col=rep(c("red","gray","red"),c(1,time.step-1,1)))


points(0:(state.level-1),fitness[(state.level):1,time.step+1],type="l",col="red")
points(0:(state.level-1),fitness[(state.level):1,1],type="l",col="blue")

## plot optimal behavior
	xt <- seq(0,time.step,by=10)
	yt <- seq(0,state.level-1,by=10)
	xx <- 0:time.step
	yy <- 0:(state.level-1)
    behav <- cbind(behav,5)   # no behavior
    behav[state.level,] <- 5  # no behavior
    cols <- c("red4","red3","salmon","pink","grey")

	image(xx,yy,t(behav[state.level:1,]),col=cols,axes=FALSE,xlab=expression(paste("time till reproduction, ",tau)),ylab="state level, y",breaks=0:5)
	axis(1,xt,xt[length(xt):1])
	axis(2,yt,yt)
	
color.legend(3,state.level+(state.level/90),time.step-5,state.level+(state.level/30),c("0","1","2","3"),cols[1:4])
mtext("behavioral unpredictability",line=2,cex=0.9)
